# Supplementary material for: Promoter Hypermethylation and Decreased Expression of Syncytin-1 in Pancreatic Adenocarcinomas
Source: PLoS One. 2015 Jul 31;10(7):e0134412. doi: 10.1371/journal.pone.0134412 (PMC4521816; doi:10.1371/journal.pone.0134412)
Supplement: S1 Table — (XLSX) [file pone.0134412.s004.xlsx]

## Sheet: clinical data
Clinical data of pancreatic cancer patients
GENDER	Age	DIAGNOSIS	HISTOLOGIC GRADE	PATHOLOGIC STAGING
Male	65	extensive infiltrating poorly differentiated ductal carcinoma, with focal direct involvement of retroperitoneal margin and multifocal extension into peripancreatic soft tissues
Female	54	moderately differentiated adenocarcinoma of head of pancreas
Male	65	moderately differentiated adenocarcinoma
Female	69	invasive ductal carcinoma, moderately to poorly differentiated
Male	76	ductal adenocarcinoma
Female	78	moderately to poorly differentiated ductal adenocarcinoma
Female	69	invasive ductal adenocarcinoma, hist. grade 1	G1
Male	70	well-differentiated ductal adenocarcinoma arising in IPMN
Male	78	poorly-differentiated adenocarcinoma, mucus-secreting
Male	76	well differentiated adenocarcinoma, mucous-producing
Male	64	adenocarcinoma, tail of pancreas, moderately to poorly differentiated
Male	55	ductal adenocarcinoma	moderately differentiated
Male	63	adenocarcinoma with focal mucus. Poorly differentiated
Female	71	moderately differentiated ductal carcinoma
Male	68	moderately differentiated adenocarcinoma of pancreas with direct invasion of duodenum and stomach pylorus
Male	81	well differentiated endocrine neoplasm
Female	79	invasive ductal carcinoma, moderately differentiated
Male	65	adenocarcinoma ampulla of vater, moderately to poorly differentiated. Additional findings: metastatic adenocarcinoma 2/11 lymph nodes		T3 N1 MX G2/3 RO
Male	50	invasive poorly differentiated adenocarcinoma arising from intrapancreatic portion of common bile duct (distal bile duct) and extending into surrounding pancreatic tissues and approaching surface of ampula of vater along duodenal mucosa		pT3 N0 MX G3 R1
Female	68	adenocarcinoma, not otherwise characterized	G2, moderately differnetiated	PT3N1MX
Female	68	head of pancreas: adenocarcinoma
Female	68	ductal adenocarcinoma	G2, moderately differentiated	pT3 N1 MX G2 R1
Male	57	ductal adenocarcinoma	G2, moderately differentiated	pT3 N1 MX G2 RO
Female	69	invasive ductal adenocarcinoma, uncinate process, free of all margins of resection		pT3 N0 MX G2 R0
Female	85	adenocarcinoma, invasive ductal	moderately to poorly differentiated (G2, G3)	PT2 N0 MX R1 G2, G3
Male	59	ductal adenocarcinoma	G2, moderately differentiated	T4N1M0R2
Male	64	ductal adenocarcinoma	G1; well differentiated	YPT1N0MXR0
Male	37	periampullary adenocarcinoma, prancreaticobiliary type with weak neuroendocrine differentiation	G2-G3	pT4 N1 MX G2-3 R1
Male	74	Ductal adenocarcinoma	G2, moderately differentiated	pT3N1R1
Female	67	Ductal adenocarcinoma	G3, poorly differentiated	pT3 N1 G3 R0
