# Supplementary material for: Promoter Hypermethylation and Decreased Expression of Syncytin-1 in Pancreatic Adenocarcinomas
Source: PLoS One. 2015 Jul 31;10(7):e0134412. doi: 10.1371/journal.pone.0134412 (PMC4521816; doi:10.1371/journal.pone.0134412)
Supplement: S2 Table — (XLSX) [file pone.0134412.s005.xlsx]

## Sheet: QPCR data
QPCR results of normal pancreas and pancreatic adenocarcinoma
Tissue Types	Case	2-ΔCt
Normal	N1	0.00414305
Normal	N2	0.00131845
Normal	N3	0.0056703
Normal	N4	0.00459369
Normal	N5	0.00896735
Normal	N6	0.0108984
Normal	N7	0.00294947
Normal	N8	0.0071958
Normal	N9	0.0154723
Normal	N10	0.0216816
Adenocarcinoma	P1	0.000458005
Adenocarcinoma	P2	3.35651e-05
Adenocarcinoma	P3	0.000149809
Adenocarcinoma	P4	0.000484623
Adenocarcinoma	P5	0.000599921
Adenocarcinoma	P6	0.00179737
Adenocarcinoma	P7	0.000173116
Adenocarcinoma	P8	5.96513e-05
Adenocarcinoma	P9	0.000835949
Adenocarcinoma	P10	0.000376735
Adenocarcinoma	P11	0.00062205
Adenocarcinoma	P12	0.000368145
Adenocarcinoma	P13	0.00036642
Adenocarcinoma	P14	0.000405546
Adenocarcinoma	P15	0.00128099
Adenocarcinoma	P16	0.000139574
Adenocarcinoma	P17	0.000779897
Adenocarcinoma	P18	0.000668952
Adenocarcinoma	P19	0.000167557
Adenocarcinoma	P20	0.000107776
Adenocarcinoma	P21	7.93633e-05
Adenocarcinoma	P22	0.000721516
Adenocarcinoma	P23	0.000150031
Adenocarcinoma	P24	0.000178377
Adenocarcinoma	P25	0.000283245
Adenocarcinoma	P26	0.00265708
Adenocarcinoma	P27	0.000317423
Adenocarcinoma	P28	0.00733367
Adenocarcinoma	P29	0.000387374
Adenocarcinoma	P30	0.0153023
	Relative mRNA levels	SD	SEM	t.test
Normal	1	0.417934	0.132162
Cancer	0.149941	0.205962	0.0376034	2.42033e-05
