# Supplementary material for: Promoter Hypermethylation and Decreased Expression of Syncytin-1 in Pancreatic Adenocarcinomas
Source: PLoS One. 2015 Jul 31;10(7):e0134412. doi: 10.1371/journal.pone.0134412 (PMC4521816; doi:10.1371/journal.pone.0134412)
Supplement: S3 Table — (XLSX) [file pone.0134412.s006.xlsx]

## Sheet: WB density
Western blot results of syncytin-1 protein expression, bands denstiy
Lanes:	1	2	3	4	5	6	7
M18 syn-1, Cancer	697.61	219.3	628.34	178.45	239.84	312.27	49.756
M19 syn-1, Normal	1418.3	3849.2	3146.1	904.9	4238.1	3292.1	453.69
M18 GAPDH, Cancer	2617.8	2505.9	2868.2	3107	2652.1	3205.5	2804.6
M19 GAPDH, Normal	2517.3	3139.9	3247.4	2641.8	2980.9	2640.9	2541.8
T.test for GAPDH of Normal and Cancer groups
P value	0.961982
syn-1/gapdh, M18	0.266487	0.0875135	0.219071	0.0574348	0.090434	0.0974169	0.0177409
syn-1 ave,M18	0.119443
syn-1/gapdh, M19	0.563421	1.2259	0.968806	0.342532	1.42175	1.24658	0.178492
syn-1 ave,M19	0.849641
fold=M18/M19	0.14058
Relative syncytin-1 protein expression levels
	relative fold	SD	t.test	SEM
M19, Normal	1	0.574622		0.217187
M18, Cancer	0.14058	0.105361	0.00214021	0.0398229
