# Supplementary material for: Promoter Hypermethylation and Decreased Expression of Syncytin-1 in Pancreatic Adenocarcinomas
Source: PLoS One. 2015 Jul 31;10(7):e0134412. doi: 10.1371/journal.pone.0134412 (PMC4521816; doi:10.1371/journal.pone.0134412)
Supplement: S4 Table — (XLSX) [file pone.0134412.s007.xlsx]

## Sheet: IHC clinical data and Score
Tissue array (Cat#PA805a) clinical data and IHC density scores
position	sex	age	organ	pathology	grade	stage	tnm	type	scores
A1	M	56	Pancreas	Papillary adenocarcinoma	1	I	T2N0M0	Malignant	2
A10	M	56	Pancreas	Adenocarcinoma	2	III	T2N1M0	Malignant	2
A2	M	77	Pancreas	Adenocarcinoma	1	I	T2N0M0	Malignant	2
A3	F	51	Pancreas	Adenocarcinoma	1	II	T3N0M0	Malignant	2
A4	F	38	Pancreas	Adenocarcinoma	1	III	T3N1M0	Malignant	3
A5	F	51	Pancreas	Adenocarcinoma	1	II	T3N0M0	Malignant	3
A6	M	58	Pancreas	Adenocarcinoma	2	I	T2N0M0	Malignant	1
A7	F	54	Pancreas	Adenocarcinoma	2	II	T3N0M0	Malignant	1
A8	F	51	Pancreas	Adenocarcinoma (pancreas duct tissue)	-	II	T3N0M0	Malignant
A9	F	75	Pancreas	Adenocarcinoma	2--3	IV	T3N0M1	Malignant	2
B1	F	42	Pancreas	Adenocarcinoma	2	II	T3N0M0	Malignant	2
B10	F	68	Pancreas	Adenocarcinoma	2	I	T2N0M0	Malignant	2
B2	F	57	Pancreas	Adenocarcinoma	3	II	T3N0M0	Malignant	3
B3	M	31	Pancreas	Adenocarcinoma	2	II	T3N0M0	Malignant	3
B4	F	76	Pancreas	Adenocarcinoma	2	II	T3N0M0	Malignant	2
B5	M	64	Pancreas	Adenocarcinoma	3	II	T3N0M0	Malignant	2
B6	F	54	Pancreas	Adenocarcinoma	3	I	T2N0M0	Malignant	2
B7	M	60	Pancreas	Adenocarcinoma	2	II	T3N0M0	Malignant	3
B8	F	64	Pancreas	Adenocarcinoma	1	I	T2N0M0	Malignant	2
B9	M	64	Pancreas	Adenocarcinoma	2	II	T2N0M0	Malignant	2
C1	M	65	Pancreas	Adenocarcinoma	2	II	T3N0M0	Malignant	2
C10	M	64	Pancreas	Adenocarcinoma	2	II	T3N0M0	Malignant	1
C2	F	48	Pancreas	Adenocarcinoma (sparse)	3	II	T3N0M0	Malignant	3
C3	F	76	Pancreas	Adenocarcinoma	3	II	T3N0M0	Malignant	2
C4	M	57	Pancreas	Adenocarcinoma	3	II	T3N0M0	Malignant	2
C5	M	59	Pancreas	Adenocarcinoma	3	II	T3N0M0	Malignant	3
C6	M	49	Pancreas	Adenocarcinoma	3	II	T3N0M0	Malignant	2
C7	M	39	Pancreas	Adenocarcinoma	2--3	II	T3N0M0	Malignant	3
C8	M	44	Pancreas	Adenocarcinoma	2	II	T3N0M0	Malignant	2
C9	M	50	Pancreas	Adenocarcinoma	2	III	T2N1M0	Malignant	2
D1	M	41	Pancreas	Adenocarcinoma	3	III	T4N1M0	Malignant	2
D10	M	60	Pancreas	Adenocarcinoma	3	II	T3N0M0	Malignant	2
D2	F	71	Pancreas	Adenocarcinoma	2	I	T2N0M0	Malignant	2
D3	F	44	Pancreas	Adenocarcinoma	2	I	T2N0M0	Malignant	3
D4	M	55	Pancreas	Adenocarcinoma	3	II	T3N0M0	Malignant	1
D5	F	46	Pancreas	Adenocarcinoma	2	I	T2N0M0	Malignant
D6	M	52	Pancreas	Adenocarcinoma	2	I	T1N0M0	Malignant	2
D7	F	47	Pancreas	Adenocarcinoma	2	III	T3N1M0	Malignant	1
D8	F	62	Pancreas	Adenocarcinoma (sparse carcinoma tissue)	-	III	T3N1M0	Malignant
D9	M	56	Pancreas	Adenocarcinoma	3	III	T2N1bM0	Malignant
E1	F	58	Pancreas	Adenocarcinoma	2	III	T3N1M0	Malignant	3
E10	M	60	Pancreas	Adenocarcinoma	3	III	T2N1M0	Malignant	2
E2	M	52	Pancreas	Adenocarcinoma	3	I	T2N0M0	Malignant	2
E3	F	63	Pancreas	Adenocarcinoma	3	I	T2N0M0	Malignant	1
E4	M	51	Pancreas	Adenocarcinoma	3	II	T3N0M0	Malignant	2
E5	F	48	Pancreas	Adenocarcinoma	3	II	T3N0M0	Malignant	1
E6	M	78	Pancreas	Adenocarcinoma	3	I	T2N0M0	Malignant	1
E7	M	65	Pancreas	Adenocarcinoma	3	I	T2N0M0	Malignant	2
E8	F	68	Pancreas	Adenocarcinoma	3	II	T3N0M0	Malignant	3
E9	F	53	Pancreas	Adenocarcinoma	3	I	T2N0M0	Malignant	2
F1	F	62	Pancreas	Adenocarcinoma	3	II	T3N0M0	Malignant	1
F10	M	62	Pancreas	Squamous cell carcinoma	2	II	T3N0M0	Malignant	2
F2	M	56	Pancreas	Adenocarcinoma (fibrofatty tissue)	-	I	T2N0M0	Malignant
F3	M	45	Pancreas	Adenocarcinoma	3	III	T2N1M0	Malignant	2
F4	M	59	Pancreas	Adenocarcinoma (small intestine tissue)	-	II	T3N0M0	Malignant
F5	M	62	Pancreas	Adenocarcinoma	3	II	T3N0M0	Malignant	2
F6	M	61	Pancreas	Adenocarcinoma	2	IV	T3N0M1	Malignant	2
F7	F	51	Pancreas	Adenocarcinoma	2	II	T3N0M0	Malignant	2
F8	F	51	Pancreas	Adenocarcinoma	2	II	T3N0M0	Malignant	2
F9	M	45	Pancreas	Acinic cell carcinoma	-	I	T2N0M0	Malignant
G1	M	52	Pancreas	Cancer adjacent normal pancreas tissue	0	0	0	NAT	3
G10	M	65	Pancreas	Cancer adjacent normal pancreas tissue	0	0	0	NAT	3
G2	F	51	Pancreas	Cancer adjacent normal pancreas tissue	0	0	0	NAT	3
G3	M	51	Pancreas	Cancer adjacent normal pancreas tissue	0	0	0	NAT	3
G4	F	48	Pancreas	Cancer adjacent normal pancreas tissue	0	0	0	NAT	3
G5	M	53	Pancreas	Cancer adjacent normal pancreas tissue	0	0	0	NAT	3
G6	M	75	Pancreas	Cancer adjacent normal pancreas tissue	0	0	0	NAT	2
G7	F	53	Pancreas	Cancer adjacent normal pancreas tissue	0	0	0	NAT	2
G8	M	52	Pancreas	Cancer adjacent normal pancreas tissue	0	0	0	NAT	3
G9	M	38	Pancreas	Cancer adjacent normal pancreas tissue	0	0	0	NAT	3
H1	M	40	Pancreas	Normal pancreas tissue	0	0	0	Normal
H10	F	21	Pancreas	Normal pancreas tissue	0	0	0	Normal	1
H2	M	47	Pancreas	Normal pancreas tissue	0	0	0	Normal	2
H3	M	25	Pancreas	Normal pancreas tissue	0	0	0	Normal	3
H4	M	42	Pancreas	Normal pancreas tissue	0	0	0	Normal	3
H5	M	29	Pancreas	Normal pancreas tissue	0	0	0	Normal	3
H6	M	50	Pancreas	Normal pancreas tissue	0	0	0	Normal	3
H7	M	30	Pancreas	Normal pancreas tissue	0	0	0	Normal	2
H8	F	16	Pancreas	Normal pancreas tissue	0	0	0	Normal	3
H9	M	35	Pancreas	Normal pancreas tissue	0	0	0	Normal	1
