# Supplementary material for: Promoter Hypermethylation and Decreased Expression of Syncytin-1 in Pancreatic Adenocarcinomas
Source: PLoS One. 2015 Jul 31;10(7):e0134412. doi: 10.1371/journal.pone.0134412 (PMC4521816; doi:10.1371/journal.pone.0134412)
Supplement: S5 Table — (XLSX) [file pone.0134412.s008.xlsx]

## Sheet: COBRA band density
Band density of COBRA
Normal Pancreas
	N1	N2	N3	N4	N5	N6	N7	N8	N9	N10		Note:
U	111000	111000	113000	128000	111000	127000	127000	118000	92996	111000		U=unmethylated 456 bp band
M1	39842	54329	44048	36580	49488	27833	34961	28047	47157	34960		M1=methylated 322 bp band
M2	22801	24277	18523	13462	21421	13541	7923.5	8603.4	15772	10866		M2=methylated 134 bp band
M	62643	78606	62571	50042	70909	41374	42884.5	36650.4	62929	45826		U+M=U+M1+M2
U+M	173643	189606	175571	178042	181909	168374	169884	154650	155925	156826		ratio(%)=M/(U+M)x100%
ratio(%)	36.0757	41.4575	35.6386	28.1069	38.9805	24.5727	25.2433	23.6989	40.3585	29.2209
Pancreatic Adenocarcinoma
	P1	P2	P3	P4	P5	P6	P7	P8	P9	P10	P11	P12	P13	P14	P15
U	16214	13429	17500	20298	25338	20352	16879	24583	66385	76892	70167	49537	77767	74071	66580
M1	12540	13656	16158	18637	14277	19746	22388	14622	57573	56589	66732	83400	48625	55983	50588
M2	10357	13168	14719	14224	11748	16133	18684	9591.7	29718	29653	33560	39709	26565	26325	28042
M	22897	26824	30877	32861	26025	35879	41072	24213.7	87291	86242	100292	123109	75190	82308	78630
U+M	39111	40253	48377	53159	51363	56231	57951	48796.7	153676	163134	170459	172646	152957	156379	145210
ratio(%)	58.5436	66.6385	63.8258	61.8164	50.6688	63.8064	70.8737	49.6216	56.802	52.8657	58.8364	71.3072	49.1576	52.6337	54.1492
	P16	P17	P18	P19	P20	P21	P22	P23	P24	P25	P26	P27	P28	P29	P30
U	34809	62917	58282	59536	53043	55557	49122	83905	95391	101000	97523	60386	73462	50580	61519
M1	67831	48504	43655	50650	50636	54710	52307	77728	55574	68305	64461	88767	72332	81697	50753
M2	35148	25104	22906	25357	25871	26726	26467	45342	32293	39222	37279	48549	41529	46636	29296
M	102979	73608	66561	76007	76507	81436	78774	123070	87867	107527	101740	137316	113861	128333	80049
U+M	137788	136525	124843	135543	129550	136993	127896	206975	183258	208527	199263	197702	187323	178913	141568
ratio(%)	74.7373	53.9154	53.3158	56.0759	59.056	59.4454	61.5922	59.4613	47.9472	51.565	51.0581	69.4561	60.7832	71.7293	56.5446
Tissues	Ave Ratio(%)	SD	p value	SEM
Normal	32.3353	6.55263		2.07212
Cancer	58.941	7.32259	3.93049e-12	1.33692
