# Supplementary material for: Promoter Hypermethylation and Decreased Expression of Syncytin-1 in Pancreatic Adenocarcinomas
Source: PLoS One. 2015 Jul 31;10(7):e0134412. doi: 10.1371/journal.pone.0134412 (PMC4521816; doi:10.1371/journal.pone.0134412)
Supplement: S6 Table — (XLSX) [file pone.0134412.s009.xlsx]

## Sheet: Sequence assay data
Pancreatic tissues, sequence for methylation analysis
Note:UM=unmethylated, M=methylated
Normal
	Methylation position
Sample	1	2	3	4	5	6	7
410N-clone 4	M	M	M	M	M	M	M
410N-clone 6	M	UM	M	M	M	M	M
410N-clone 7	M	M	UM	M	M	M	M
923N-clone 1	M	M	UM	M	M	M	M
923N-clone 2	M	UM	M	M	UM	UM	UM
923N-clone 3	M	M	M	M	M	M	M
1103N-clone 1	M	M	UM	M	M	M	M
1103N-clone 2	M	M	M	M	M	M	M
1103N-clone 3	M	UM	UM	M	M	M	M
1404N-clone 1	M	M	M	UM	M	M	M
1404N-clone 2	M	M	M	M	M	M	M
1404N-clone 3	M	M	M	M	M	M	M
Methylation	12	9	8	11	11	11	11
total	12	12	12	12	12	12	12
M Rate (%)	100	75	66.6667	91.6667	91.6667	91.6667	91.6667
410N	3	2	2	3	3	3	3
923N	3	2	2	3	2	2	2
1404N	3	3	3	2	3	3	3
1103N	3	2	1	3	3	3	3
410N M'Rate(%)	100	66.6667	66.6667	100	100	100	100
923N M'Rate(%)	100	66.6667	66.6667	100	66.6667	66.6667	66.6667
990N M'Rate(%)	100	100	100	66.6667	100	100	100
1103N M'Rate(%)	100	66.6667	33.3333	100	100	100	100
AVE	100	75	66.6667	91.6667	91.6667	91.6667	91.6667
Cancer
	Methylation position
Sample	1	2	3	4	5	6	7
P6-clone 1	M	M	M	M	M	M	M
P6-clone 2	UM	M	M	M	UM	M	M
P6-clone 3	M	M	M	M	M	M	UM
P17-clone 1	M	M	M	M	UM	M	M
P17-clone 2	M	M	M	M	M	M	M
P17-clone 3	M	M	M	M	M	M	M
P25-clone 1	M	M	M	M	M	M	M
P25-clone 2	M	M	M	UM	M	M	M
P25-clone 3	M	M	M	M	M	M	M
P30-clone 1	M	M	M	M	M	M	M
P30-clone 2	M	M	M	M	M	M	M
P30-clone 3	M	M	M	M	M	M	M
Methylation	11	12	12	11	10	12	11
total	12	12	12	12	12	12	12
M Rate (%)	91.6667	100	100	91.6667	83.3333	100	91.6667
P6	2	3	3	3	2	3	2
P17	3	3	3	3	2	3	3
P25	3	3	3	2	3	3	3
P30	3	3	3	3	3	3	3
P6 M'Rate(%)	66.6667	100	100	100	66.6667	100	66.6667
P17 M'Rate(%)	100	100	100	100	66.6667	100	100
P25 M'Rate(%)	100	100	100	66.6667	100	100	100
P30 M'Rate(%)	100	100	100	100	100	100	100
AVE M'Rate(%)	91.6667	100	100	91.6667	83.3333	100	91.6667
7 sites methylation status:
Normal
CpG Position	1	2	3	4	5	6	7
Methylation(%)	100	75	66.6667	91.6667	91.6667	91.6667	91.6667
Ummethylation(%)	0	25	33.3333	8.33333	8.33333	8.33333	8.33333
Cancer
CpG Position	1	2	3	4	5	6	7
Methylation(%)	91.6667	100	100	91.6667	83.3333	100	91.6667
Ummethylation(%)	8.33333	0	0	8.33333	16.6667	0	8.33333
	Methylation position								Total
	1	2	3	4	5	6	7		ave	SD	SEM
Normal	100	75	66.6667	91.6667	91.6667	91.6667	91.6667		86.9048	11.644	4.40101
Cancer	91.6667	100	100	91.6667	83.3333	100	91.6667		94.0476	6.29941	2.38095
t.test	0.355918	0.0240082	0.0498253	1	0.536963	0.355918	1		0.207031
For the 2nd and 3rd CpG sites
	CpG sites
	2	3	SD2	SD3	SEM2	SEM3
Normal	75	66.6667	16.6667	27.2166	8.33333	13.6083
Cancer	100	100	0	0	0	0
